# Supplementary material for: Hepatic HIF2 is a key determinant of manganese excess and polycythemia in SLC30A10 deficiency
Source: JCI Insight. 2024 Apr 23;9(10):e169738. doi: 10.1172/jci.insight.169738 (PMC11141921; doi:10.1172/jci.insight.169738)
Supplement: Supporting data values [file jciinsight-9-169738-s014.xlsx]

## Sheet: Fig 1
Fig 1A	Slc30a10+/+ F	Slc30a10KO/KO F	Slc30a10+/+ M	Slc30a10KO/KO M
pg Epo/ml serum	149.698	456.287	343.602	582.214
	68.517	467.29	164.858	1117.71
	225.01	354.811	155.322	815.731
	248.973	434.28	99.082	519.862
	207.16	360.924	77.8087	517.417
		269.229	91.2573	358.479
		605.444	127.446	456.287
				423.276
Fig 1B	kidney	kidney	kidney	kidney	liver	liver	liver	liver
Epo:Hprt1 (RNA)	Slc30a10+/+ F	Slc30a10KO/KO F	Slc30a10+/+ M	Slc30a10KO/KO M	Slc30a10+/+ F	Slc30a10KO/KO F	Slc30a10+/+ M	Slc30a10KO/KO M
	0.79341	0.0182567	1.34956	0.103645	3.64395e-06	0.205661	0.000203	0.232192
	0.218557	0.255398	0.540727	0.0117283	4.01587e-05	0.335788	7.11e-05	0.628419
	1.56337	0.0240458	0.474708	0.00501902	9.55566e-05	0.429157	8.28e-05	0.493526
	0.917684	0.0233298	0.644184	0.00731811	0.000305371	0.056634	3.3e-06	1.33987
	1.50698	0.0327807	0.447088	0.273684	5.52694e-05	2.53323	3.38e-06	0.297449
		0.0269602	0.489182	0.0746976		0.077045	1.85e-06	0.872167
		0.0447263	0.548289	0.127659		0.626641	2.42e-06	0.096711
				0.0820031				0.231397
				0.0104759				0.073853
Fig 1C		wild-type	KO/KO
PCR array data	F10	0.528928	0.157247
	P4hb	2.28146	0.917462
	Pim1	0.0214398	0.00695925
	Adm	0.00168367	0.00333944
	Aldoa	0.150083	0.247311
	Angptl4	0.041341	0.0240647
	Apex1	0.0555158	0.0438125
	Arnt	0.0141791	0.0250508
	Atr	0.00650361	0.0112469
	B2m	3.29271	1.74444
	Bhlhe40	0.0899355	0.0642428
	Blm	0.00113766	0.00214875
	Bnip3	0.313208	0.363592
	Bnip3l	0.0723381	0.0617958
	Btg1	0.00202789	0.00380085
	Ccng2	0.0121632	0.0132719
	Cops5	0.110705	0.0677043
	Ctsa	0.0541022	0.0330731
	Dnajc5	0.0272993	0.0236754
	Edn1	0.000483992	0.000538356
	Egln1	0.0203556	0.0289017
	Egln2	0.0295631	0.0275481
	Egr1	0.0307111	0.0321455
	Eif4ebp1	0.0423903	0.0287438
	Ero1l	0.0265367	0.0239798
	F3	0.00126426	0.00108281
	Fos	0.0091624	0.00514158
	Gapdh	1.22327	1.75908
	Gbe1	0.150757	0.216474
	gDNA	6.99463e-05	4.46626e-05
	Gusb	0.0119602	0.00918178
	Gys1	0.00169983	0.00241954
	Hif1a	0.0121729	0.00996181
	Hif1an	0.00902291	0.0065628
	Hnf4a	0.0726727	0.0608125
	Hprt	0.139495	0.11388
	Hsp90ab1	0.736152	0.465115
	Ier3	0.00188864	0.00252053
	Jmjd6	0.0172126	0.011709
	Ldha	1.30697	1.15879
	Map3k1	0.00295275	0.00475753
	Met	0.0307048	0.016207
	Mif	0.765098	0.890601
	Mmp9	0.000589755	0.000309794
	Mxi1	0.00615294	0.00651505
	Nampt	0.0429939	0.0615155
	Ncoa1	0.0153365	0.0177517
	Ndrg1	0.0280656	0.032799
	Nfkb1	0.00295058	0.00495194
	Nos3	0.000495982	0.000847064
	Odc1	0.00326371	0.00200852
	P4ha1	0.0184718	0.0203114
	Pdk1	0.0401842	0.0404831
	Pfkfb3	0.0100492	0.00902621
	Pgam1	6.55214e-05	8.29522e-05
	Pgk1	0.347424	0.298271
	Rbpj	0.00364072	0.00482728
	RQ1	0.00792856	0.0056329
	RQ2	0.00707988	0.00579662
	RT	0.00373573	0.00216827
	Ruvbl2	0.0112687	0.00912968
	Slc2a1	0.00593285	0.00529346
	Slc2a3	0.00034149	0.000634925
	Tbp	0.0175559	0.0132473
	Tfrc	0.0344867	0.0434399
	Tpi1	0.561368	0.38753
	Trp53	0.00945945	0.0111538
	Txnip	0.0275779	0.0350803
	Usf2	0.185836	0.114541
	Vdac1	0.280529	0.214799
	Vegfa	0.036966	0.029264
	Adora2b	1.58175e-05	3.81758e-05
	Ankrd37	0.002124	0.0115195
	Anxa2	0.00613073	0.0652789
	Car9	7.50706e-05	0.000183503
	Ddit4	0.0199125	0.0701869
	Eno1	0.272812	0.599627
	Epo	5.26954e-06	0.000401613
	Gpi1	0.126762	0.255953
	Hif3a	4.3412e-05	0.000224001
	Hk2	0.000367856	0.00399926
	Hmox1	0.0106378	0.0435931
	Igfbp3	0.00368103	0.0116311
	Lgals3	0.0060059	0.0286246
	Lox	0.000183892	0.00182686
	Per1	0.0022746	0.0100486
	Pfkfb4	0.000256004	0.00057119
	Pfkl	0.0223017	0.0707061
	Pfkp	0.000950039	0.00342763
	Pgf	9.85344e-06	2.94038e-05
	Plau	0.000867696	0.00354637
	Serpine1	0.000790055	0.0129399
	Slc16a3	0.000170357	0.000402586
Fig 1D	Epo	76.2142
fold change in expression	Serpine1	16.3785
	Hk2	10.8718
	Anxa2	10.6478
	Lox	9.93441
	Ankrd37	5.42352
	Hif3a	5.15989
	Lgals3	4.76608
	Per1	4.41775
	Hmox1	4.09794
	Plau	4.08711
	Pfkp	3.60789
	Ddit4	3.52477
	Pfk1	3.17043
	Igfbp3	3.15973
	Pgf	2.98411
	Car9	2.44441
	Adora2b	2.41351
	Slc16a3	2.36318
	Pfkfb4	2.23117
	Eno1	2.19795
	Gpi1	2.01916
	P4hb	2.4867
	Pim1	3.08077
	F10	3.36367
Fig 1E	Serpine1	Serpine1	Serpine1	Serpine1		Hk2	Hk2	Hk2	Hk2		Anxa2	Anxa2	Anxa2	Anxa2
liver gene:Hprt1 (RNA)	Slc30a10+/+ F	Slc30a10KO/KO F	Slc30a10+/+ M	Slc30a10KO/KO M		Slc30a10+/+ F	Slc30a10KO/KO F	Slc30a10+/+ M	Slc30a10KO/KO M		Slc30a10+/+ F	Slc30a10KO/KO F	Slc30a10+/+ M	Slc30a10KO/KO M
	1.37903	6.17529	0.185864	20.8536		1.10531	3.54104	0.940129	5.85381		1.05573	4.64893	1.28345	19.6908
	0.625541	11.0981	0.429679	31.9336		0.684285	2.5768	0.858512	3.97706		0.653352	4.77838	0.957847	17.8406
	1.37135	35.9205	0.947897	26.3991		0.515503	17.0189	0.873584	7.28809		0.777137	43.2617	1.18149	10.8542
	0.509376	1.02292	2.09969	10.6021		1.85804	3.02974	0.599097	9.96394		1.51785	7.67577	1.12019	15.0731
	1.1147	84.4454	0.462221	5.6741		0.836866	41.7715	0.502547	4.63429		0.995939	22.4628	1.2559	8.57259
		3.13581	0.238678	35.7162			2.83593	0.259156	10.3827			8.00974	0.513553	26.2889
		7.21269	0.334803	1.69407			3.43164	0.441867	3.30162			3.72999	0.687578	4.9917
				9.2711					5.67869					19.7952
				2.01943					6.1179					7.60571
Fig 1F	F Slc30a10+/+	F Slc30a10KO/KO	M Slc30a10+/+	M Slc30a10KO/KO
ng cobalt/g liver	50.28	36.39	55.24	37.08
	50	33.99	53.92	30.87
	50.59	32.59	42.76	63.37
	41.82	26.65	45.14	27.69
	43.16	30.26	45.79	27.26
Fig 1G	F 100 ppm +/+	F 100 ppm KO/KO	F 1 ppm +/+	F 1 ppm KO/KO	M 100 ppm +/+	M 100 ppm KO/KO	M 1 ppm +/+	M 1 ppm KO/KO
ug Mn/g liver	1.40359	45.5882	0.533	6.77	0.893295	24.7868	0.497	6.246
	2.88859	45.6164	0.712	8.47	0.691103	40.8655	0.373	10.057
	1.86504	30.3516	0.415	8.071	1.14828	23.2499	0.249	7.377
	2.65935	25.1955	0.803	5.553	1.30281	24.7877	0.44	6.774
	2.00108	26.7488	0.61	10.23	0.776022	68.137	0.555	10.642
						81.765
Fig 1H	F +/+ 100	F KO/KO 100	M +/+ 100	M KO/KO 100	F +/+ 1	F KO/KO 1	M +/+ 1	M KO/KO 1
liver Epo:Hprt1	0.66028	243.825	0	21.5423	1.04118	0.666865	2.84316	0.442846
	0.401796	199.843	0.265204	123.377	0.238012	2.21178	2.69165	0.11683
	3.78705	60.8585	0.00308939	24.0432	26.8514	1.1182	18.8049	1.30809
	0.14364	220.499	0.699836	600.44	0.0123397	8.20144	0.759115	0.00429966
	0.00723901			57.9116
				47.537
Fig 1I	F 100 ppm +/+	F 100 ppm KO/KO	F 1 ppm +/+	F 1 ppm KO/KO	M 100 ppm +/+	M 100 ppm KO/KO	M 1 ppm +/+	M 1 ppm KO/KO
RBCs	8.17	10.76	8.4	8.93	7.39	11.08	9.49	7.28
	9.25	10.46	8.76	8.72	8.11	12.25	7.72	7.51
	8.78	11.91	8.86	9.82	8.49	13.69	9.12	10.49
	8.95	14.9	7.52	11.14	8.5	7.64	7.57	9.29
	8.32	13.53	8.19	11.07	10.35	11.63	7.97	7.99
		15.9

## Sheet: Fig 2
Fig 2A	F Slc30a10+/+Slc39a14+/+	F Slc30a10-/-Slc39a14+/+	F Slc30a10+/+Slc39a14-/-	F Slc30a10-/-Slc39a14-/-	M Slc30a10+/+Slc39a14+/+	M Slc30a10-/-Slc39a14+/+	M Slc30a10+/+Slc39a14-/-	M Slc30a10-/-Slc39a14-/-
ug Mn/g liver	2.27365	72.3956	0.80063	1.33472	1.52516	61.3747	0.871316	2.97882
	1.79181	57.8314	0.757933	2.09553	1.51138	56.6558	1.14909	2.06013
	2.56734	59.3401	1.73681	2.01539	1.68622	67.2003	1.32294	2.40922
	2.21951	78.9333	0.839697	1.26452	2.04932	73.6414	1.10441	1.64342
	2.28524	58.6549	0.681037	2.62217	1.43499	72.9607	0.687877	5.38074
	2.20054	46.1057	0.776839		1.53554	48.3595	0.760447	2.22405
Fig 2B	F Slc30a10+/+Slc39a14+/+	F Slc30a10-/-Slc39a14+/+	F Slc30a10+/+Slc39a14-/-	F Slc30a10-/-Slc39a14-/-	M Slc30a10+/+Slc39a14+/+	M Slc30a10-/-Slc39a14+/+	M Slc30a10+/+Slc39a14-/-	M Slc30a10-/-Slc39a14-/-
Liver Epo:Hprt1 (RNA)	2.58	692.54	0.13	4.22	0.15	186.87	2.93	3.78
	0.1	1143.56	2.67	6.63	0.13	786.98	0.09	4.34
	3.07	765.75	2.17	7.87	0.2	313.89	0.08	0.07
	0.09	304.2	1.98	1.16	0.23	1566.84	0.11	19.61
	0.09	321.86	1.33	0.1	2.73	348.3	1.12	2.32
	0.08	1064.26	3.03		1.11	403.46	0.09	0.15
Fig 2C	F Slc30a10+/+Slc39a14+/+	F Slc30a10-/-Slc39a14+/+	F Slc30a10+/+Slc39a14-/-	F Slc30a10-/-Slc39a14-/-	M Slc30a10+/+Slc39a14+/+	M Slc30a10-/-Slc39a14+/+	M Slc30a10+/+Slc39a14-/-	M Slc30a10-/-Slc39a14-/-
Liver Serpine1:Hprt1 (RNA)	0.96	6.51	1.22	1.42	1	6.17	1.34	0.94
	1.11	5.88	1.05	1.11	0.9	3.01	1.29	1.65
	0.81	2.98	1.32	1.24	1.05	4.57	0.86	1.12
	1.32	4.2	1.36	0.74	1.18	4.83	0.88	1.52
	0.56	6.66	0.9	1.09	1.21	5.63	1.11	2.19
	1.24	5.46	1.33		1.15	4.13	1.01	0.94
Fig 2D	F Slc30a10+/+Slc39a14+/+	F Slc30a10-/-Slc39a14+/+	F Slc30a10+/+Slc39a14-/-	F Slc30a10-/-Slc39a14-/-	M Slc30a10+/+Slc39a14+/+	M Slc30a10-/-Slc39a14+/+	M Slc30a10+/+Slc39a14-/-	M Slc30a10-/-Slc39a14-/-
Liver Hk2:Hprt1 (RNA)	0.87	5.81	0.89	1.48	0.83	1.92	2.3	1.14
	1.44	3.88	0.94	1.05	0.93	4.29	1.08	1.62
	0.94	6.35	1.42	1.41	0.9	2.6	0.83	1.38
	1.06	2.24	1.57	0.9	2.03	5.68	1.02	1.79
	0.73	5.26	0.84	1.45	1.15	11.86	0.79	1.08
	0.96	4.4	1.18		1.1	3.12	1.07	1.6
Fig 2E	F Slc30a10+/+Slc39a14+/+	F Slc30a10-/-Slc39a14+/+	F Slc30a10+/+Slc39a14-/-	F Slc30a10-/-Slc39a14-/-	M Slc30a10+/+Slc39a14+/+	M Slc30a10-/-Slc39a14+/+	M Slc30a10+/+Slc39a14-/-	M Slc30a10-/-Slc39a14-/-
Liver Anxa2:Hprt1 (RNA)	0.86	6.8	0.85	1.46	0.79	2.2	2.42	1.15
	1.47	4.32	0.93	1	0.9	4.91	1.09	1.59
	0.92	7.93	1.49	1.42	0.84	2.79	0.83	1.44
	1.07	2.44	1.58	0.88	2	6.78	1.01	1.82
	0.72	6.17	0.84	1.49	1.15	15.05	0.78	1.09
	0.96	5.18	1.18		1.12	3.67	1.07	1.6
Fig 2F	F Slc30a10+/+Slc39a14+/+	F Slc30a10+/+Slc39a14-/-	F Slc30a10-/-Slc39a14+/+	F Slc30a10-/-Slc39a14-/-	M Slc30a10+/+Slc39a14+/+	M Slc30a10+/+Slc39a14-/-	M Slc30a10-/-Slc39a14+/+	M Slc30a10-/-Slc39a14-/-
RBCs	7.99	7.54	11.25	8.41	7.5	6.99	12.46	7.63
	9.83	9.37	11.34	8.77	8.63	7.21	12.74	7.74
	9.02	7.12	12.99	10.09	8.94	8.65	11.83	8.76
	9.23	9.54	11.04	9.64	8.58	7.38	9.83	8.76
	8.24	7.32	10.82	9.47	8.96	7.76	12.42	9.21
	9.6	8.09	11.56		7.19	8.53	12.42	8.8
	8.99	8.37	11.83		9.23	7.73	9.57	8.37
					9.05
Fig 2G	F Slc30a10+/+Slc39a14+/+	F Slc30a10-/-Slc39a14+/+	F Slc30a10+/+Slc39a14-/-	F Slc30a10-/-Slc39a14-/-	M Slc30a10+/+Slc39a14+/+	M Slc30a10-/-Slc39a14+/+	M Slc30a10+/+Slc39a14-/-	M Slc30a10-/-Slc39a14-/-
Hemoglobin	15.1	17.9	14.4	15.2	13.9	19.5	13.2	12.8
	17.9	23.4	17.4	14.5	15.3	21.1	15.3	14.2
	17.3	19.9	15.2	18.1	18.6	21.2	16.4	15.6
	18.7	20.8	20	17.8	16.6	19.6	13.4	15.8
	16	18.6	14.2	17.7	19.6	20.8	15.9	17.1
	18.8	20.1	15.3		14.1	18.5	17.6	14
	17	20.3	16		17.6		15.9	15.1
					18.4
Fig 2H	F Slc30a10+/+Slc39a14+/+	F Slc30a10-/-Slc39a14+/+	F Slc30a10+/+Slc39a14-/-	F Slc30a10-/-Slc39a14-/-	M Slc30a10+/+Slc39a14+/+	M Slc30a10-/-Slc39a14+/+	M Slc30a10+/+Slc39a14-/-	M Slc30a10-/-Slc39a14-/-
Hematocrit	42.3	53.6	41.1	43	39.2	63.1	36.7	37.2
	52.4	66.4	50.4	42.4	45.2	63.1	41.2	38.6
	49.2	61.5	38.9	52.6	50.5	63.6	46	46.3
	48.7	63.2	53.9	50.1	45.6	61.7	39.1	42.9
	42.9	57.2	39.3	55	51.4	62.3	41.6	45.1
	52.2	58.2	43.8		38.5	53.8	48	41.2
	49.6	62.1	46.5		48.5		43.3	43.5
					49.1

## Sheet: Fig S1
Fig S1A	F Slc30a10+/+Slc39a14+/+	F Slc30a10-/-Slc39a14+/+	F Slc30a10+/+Slc39a14-/-	F Slc30a10-/-Slc39a14-/-	M Slc30a10+/+Slc39a14+/+	M Slc30a10-/-Slc39a14+/+	M Slc30a10+/+Slc39a14-/-	M Slc30a10-/-Slc39a14-/-
Liver Slc30a10:Hprt1 (RNA)	0.51	0	1.54	0	1.31	0	0.65	0
	1.56	0	0.58	0	0.67	0	0.7	0
	0.47	0	1.07	0	0.6	0	0.38	0
	1.28	0	0.74	0	0.8	0	0.53	0
	0.43	0	0.42	0	1.83	0	1.9	0
	1.74	0	0.56		1.69	0	1.08	0
Fig S1B	F Slc30a10+/+Slc39a14+/+	F Slc30a10-/-Slc39a14+/+	F Slc30a10+/+Slc39a14-/-	F Slc30a10-/-Slc39a14-/-	M Slc30a10+/+Slc39a14+/+	M Slc30a10-/-Slc39a14+/+	M Slc30a10+/+Slc39a14-/-	M Slc30a10-/-Slc39a14-/-
Liver Slc39a14:Hprt1 (RNA)	1.38	0.71	0	0	1.48	0.38	0	0
	1.26	1.25	0	0	1.93	0.65	0	0
	1.62	0.41	0	0	1.41	0.69	0	0
	0.55	0.79	0	0	2.78	0.48	0	0
	0.56	0.32	0	0	1.17		0	0
	0.63	0.71	0		1.25	0.92	0	0
Fig S1C	F Slc30a10+/+Slc39a14+/+	F Slc30a10-/-Slc39a14+/+	F Slc30a10+/+Slc39a14-/-	F Slc30a10-/-Slc39a14-/-	M Slc30a10+/+Slc39a14+/+	M Slc30a10-/-Slc39a14+/+	M Slc30a10+/+Slc39a14-/-	M Slc30a10-/-Slc39a14-/-
Kidney Epo:Hprt1 (RNA)	1.38513	0.0758549	0.923579	0.0877656	0.603389	0.0831768	0.533909	0.174531
	1.79915	0.019322	1.19671	0.623866	0.784445	0.322362	2.52202	0.294224
	0.560936	0.0607408	0.593981	0.768231	0.903023	0.0492056	0.560526	0.436926
	0.276036	0.063271	1.54143	0.417568	0.724364	0.121831	0.8839	0.212495
	0.592034	0.00835936	0.314705	0.370922	0.932541	0.00155807	0.622004	0.196285
	1.38672	0.0625072	2.44158		1.65085	0.511404	1.46098	0.558422
Fig S1D	F Slc30a10+/+Slc39a14+/+	F Slc30a10-/-Slc39a14+/+	F Slc30a10+/+Slc39a14-/-	F Slc30a10-/-Slc39a14-/-	M Slc30a10+/+Slc39a14+/+	M Slc30a10-/-Slc39a14+/+	M Slc30a10+/+Slc39a14-/-	M Slc30a10-/-Slc39a14-/-
ug Mn/g kidney	6.54286	12.7016	6.08315	20.0214	1.342	9.26423	8.45197	24.4211
	1.01566	7.23373	6.28359	25.1212	1.56054	13.2672	8.50835	29.7516
	1.13463	12.5849	9.79073	30.0962	1.40888	27.7333	8.54201	20.7503
	1.33865	10.7979	6.78148	21.354	1.06684	14.2998	9.06333	29.8956
	1.35935	10.0797	6.55301	23.3809	1.23819	14.7315	6.75189	24.7787
	1.30175	17.6697	7.78181		1.21447	8.42336	7.81561	27.8668
Fig S1E	F Slc30a10+/+Slc39a14+/+	F Slc30a10-/-Slc39a14+/+	F Slc30a10+/+Slc39a14-/-	F Slc30a10-/-Slc39a14-/-	M Slc30a10+/+Slc39a14+/+	M Slc30a10-/-Slc39a14+/+	M Slc30a10+/+Slc39a14-/-	M Slc30a10-/-Slc39a14-/-
ng Mn/ml blood	3.91	1098.1	284.6	1490.42	9.98574	981.05	416.979	1901.27
	3.99	1415.33	241.2	2120.01	7.67334	1706.19	302.526	1573.09
	4.76	1074.93	153.39	739.381	7.67334	2644.81	290.208	3301.52
	20.42	1491.61	293.78	1272.84	5.28721	1112.92	441.377	3788.31
	28.12	799.17	190.68	1962.22	0.105798	689.55	354.491	1873.95
Fig S1F	F Slc30a10+/+Slc39a14+/+	F Slc30a10-/-Slc39a14+/+	F Slc30a10+/+Slc39a14-/-	F Slc30a10-/-Slc39a14-/-	M Slc30a10+/+Slc39a14+/+	M Slc30a10-/-Slc39a14+/+	M Slc30a10+/+Slc39a14-/-	M Slc30a10-/-Slc39a14-/-
ug Mn/g pancreas	2.34047	6.90257	2.92864	2.8481	0.99618	12.1906	3.28129	6.04144
	1.4381	6.55024	2.40306	6.25798	4.61447	6.8754	3.39689	5.26545
	2.0176	13.4734	2.94265	6.58773	2.09922	11.9545	3.78654	15.0604
	2.12283	8.1099	2.72826	5.87182	1.57039	9.668	3.2926	5.41394
	2.92833	3.08292	2.87862	7.36157	2.2413	17.3257	2.48363	5.32144
	1.72375	9.2104	2.1942		1.59405	7.46243	2.74468	8.16016
Fig S1G	F Slc30a10+/+Slc39a14+/+	F Slc30a10-/-Slc39a14+/+	F Slc30a10+/+Slc39a14-/-	F Slc30a10-/-Slc39a14-/-	M Slc30a10+/+Slc39a14+/+	M Slc30a10-/-Slc39a14+/+	M Slc30a10+/+Slc39a14-/-	M Slc30a10-/-Slc39a14-/-
ug Mn/g bone	6.54286	25.0127	6.08315	239.338	1.342	25.3087	8.45197	469.411
	1.01566	33.2685	6.28359	576.864	1.56054	41.8554	8.50835	493.843
	1.13463	38.654	9.79073	507.107	1.40888	35.3367	8.54201	346.981
	1.33865	37.7651	6.78148	343.755	1.06684	66.1295	9.06333	476.157
	1.35935	38.1604	6.55301	565.692	1.23819	34.5837	6.75189	411.042
	1.30175	40.5548	7.78181		1.21447	26.7293	7.81561	363.894
Fig S1H	F Slc30a10+/+Slc39a14+/+	F Slc30a10-/-Slc39a14+/+	F Slc30a10+/+Slc39a14-/-	F Slc30a10-/-Slc39a14-/-	M Slc30a10+/+Slc39a14+/+	M Slc30a10-/-Slc39a14+/+	M Slc30a10+/+Slc39a14-/-	M Slc30a10-/-Slc39a14-/-
ug Mn/g brain	0.644468	6.14517	9.78912	38.9535	0.476441	10.462	10.0323	40.1422
	0.434462	16.6744	9.85189	43.5601	0.555547	10.4116	10.3466	40.9462
	0.598997	10.5024	8.39072	29.5053	0.503188	15.1277	11.8224	31.3817
	0.687041	20.4727	14.5149	37.1353	0.611373	13.7931	10.5745	52.8517
	0.441814	7.5249	11.7988	45.3345	0.544794	7.42597	9.64913	31.9717
	0.632592	7.38301	7.9915		0.330412	9.9108	7.89815	40.2175
Fig S1I	F Slc30a10+/+Slc39a14+/+	F Slc30a10-/-Slc39a14+/+	F Slc30a10+/+Slc39a14-/-	F Slc30a10-/-Slc39a14-/-	M Slc30a10+/+Slc39a14+/+	M Slc30a10-/-Slc39a14+/+	M Slc30a10+/+Slc39a14-/-	M Slc30a10-/-Slc39a14-/-
ug Mn/g heart	0.369424	2.71404	1.58433	7.37483	0.427084	2.28238	2.12592	12.6434
	0.417395	1.9901	1.43026	11.2883	0.590032	2.62799	1.49913	8.2989
	0.453953	2.2624	2.47768	10.8442	0.822659	2.44717	2.31046	8.80035
	0.601163	2.29392	2.58637	5.99131	0.493916	2.9839	2.6362	8.17334
	0.35742	1.93596	2.40783	6.43424	0.459581	2.08509	1.93689	9.49408
	0.420578	1.70408	2.29655		0.525592	1.80176	1.69328	5.98063
Fig S1J	F Slc30a10+/+Slc39a14+/+	F Slc30a10-/-Slc39a14+/+	F Slc30a10+/+Slc39a14-/-	F Slc30a10-/-Slc39a14-/-	M Slc30a10+/+Slc39a14+/+	M Slc30a10-/-Slc39a14+/+	M Slc30a10+/+Slc39a14-/-	M Slc30a10-/-Slc39a14-/-
ug Mn/g small intestine	1.49773	6.28831	2.33464	2.40821	2.56116	7.10663	1.7162	4.26422
	1.66717	6.24588	1.82002	3.23558	1.48023	7.53801	1.02256	4.34772
	1.80394	7.23549	2.92892	2.7305	1.74114	7.58367	1.89334	4.14864
	2.01203	4.62342	1.45348	2.83014	2.22774	8.41736	1.39397	3.07322
	1.17614	5	1.97135	3.22339	1.56851	3.99283	2.44455	3.70175
	1.23106	8.97963	1.55369		0.868047	3.86604	1.45353	3.43312
Fig S1K	F Slc30a10+/+Slc39a14+/+	F Slc30a10-/-Slc39a14+/+	F Slc30a10+/+Slc39a14-/-	F Slc30a10-/-Slc39a14-/-	M Slc30a10+/+Slc39a14+/+	M Slc30a10-/-Slc39a14+/+	M Slc30a10+/+Slc39a14-/-	M Slc30a10-/-Slc39a14-/-
ug Mn/g large intestine	3.43779	8.18352	3.02746	5.21497	4.04834	5.91967	4.24233	7.7049
	5.17993	6.11264	2.87386	5.58124	3.34163	11.5936	3.44834	4.25939
	2.88293	8.30931	2.80775	4.74228	4.21267	8.2111	2.67388	5.70444
	3.0971	6.75377	4.73516	6.93056	3.43341	9.54471	5.1543	5.77559
	2.61058	9.83042	3.15412	5.0011	4.08494	9.99697	3.95979	6.50012
	3.27919	10.0998	1.89204		2.53822	4.59304	3.02421	4.64856

## Sheet: Fig 3
(No quantitative data in this figure)

## Sheet: Fig S2
(No quantitative data in this figure)

## Sheet: Fig 4
Fig 4A	Slc30a10+/+ saline M+F	Slc30a10-/- saline M+F	Slc30a10-/- Hif1a ASO control M+F	Slc30a10-/- Hif1a ASO M+F	Slc30a10-/- Hif2a ASO control M+F	Slc30a10-/- Hif2a ASO M+F
liver Hif1a:Hprt1 (RNA)	0.736575	0.234564	0.312912	0.0637951	0.330921	0.90655
	0.519079	0.437778	0.24199	0.154741	0.269851	0.584938
	0.406865	0.564919	0.379734	0.128003	0.186933	0.476439
	0.833277	0.507199	0.525432	0.348829	0.179804	0.369085
	0.759586	0.463094	0.387247	0.0510096	0.182954	0.51259
	0.673367	0.491177	0.6569	0.0807997		0.442499
	1.01229	0.468471	0.418301	0.0433635		0.38566
	1.57517					0.473565
	1.9634
	1.52039
Fig 4B	Slc30a10+/+ saline M+F	Slc30a10-/- saline M+F	Slc30a10-/- Hif1a ASO control M+F	Slc30a10-/- Hif1a ASO M+F	Slc30a10-/- Hif2a ASO control M+F	Slc30a10-/- Hif2a ASO M+F
liver Hif2a:Hprt1 (RNA)	0.575629	0.217515	0.245814	0.106498	0.184421	0.21511
	0.426712	0.381783	0.152875	0.215256	0.139086	0.116964
	0.491303	0.27718	0.252281	0.128745	0.129287	0.128032
	0.711784	0.254683	0.360039	0.143865	0.113813	0.130743
	0.717653	0.28663	0.279625	0.107351	0.161531	0.149893
	0.954068	0.374888	0.525047	0.137448		0.180215
	0.741279	0.359033	0.401391	0.110495		0.133992
	2.36343					0.156554
	1.72695
	1.29119
Fig 4C	Slc30a10+/+ saline M+F	Slc30a10-/- saline M+F	Slc30a10-/- Hif1a ASO control M+F	Slc30a10-/- Hif1a ASO M+F	Slc30a10-/- Hif2a ASO control M+F	Slc30a10-/- Hif2a ASO M+F
liver Epo:Hprt1 (RNA)	0.672835	445.861	386.577	67.0744	304.744	22.4137
	0.0466003	282.846	272.391	337.504	139.797	4.17403
	0.040998	487.357	154.813	32.229	190.551	79.707
	0.159804	136.721	111.589	76.8802	199.815	10.9816
	0.917203	184.468	348.674	120.32	229.127	12.9121
	1.73788	449.096	567.137	176.891		65.5346
	0.0596956	505.383	672.293	126.737		6.12308
	5.98031					9.03031
	0.187569
	0.197104

## Sheet: Fig S3
Fig S3A	Slc30a10+/+ saline M+F	Slc30a10-/- saline M+F	Slc30a10-/- Hif1a ASO control M+F	Slc30a10-/- Hif1a ASO M+F	Slc30a10-/- Hif2a ASO control M+F	Slc30a10-/- Hif2a ASO M+F
liver Slc30a10:Hprt1 (RNA)	0.695393	8.08683e-05	9.60202e-05	3.66339e-05	6.88868e-05	0.000205408
	1.08818	0.000118158	8.01856e-05	4.69164e-05	4.53811e-05	0.000129135
	0.733124	0.000113548	9.57615e-05	4.88302e-05	3.4447e-05	6.93472e-05
	1.37284	0.000104803	0.000209379	6.25622e-05	4.47987e-05	8.73164e-05
	0.412098	9.99911e-05	0.000118037	2.7651e-05	3.72701e-05	0.000305115
	0.539037	0.000109501	0.000227968	2.42088e-05		6.61629e-05
	1.05685	0.000140941	0.000128875	3.74918e-05		3.21899e-05
	0.434543					0.000133115
	1.51773
	2.15021
Fig S3B	Slc30a10+/+ saline M+F	Slc30a10-/- saline M+F	Slc30a10-/- Hif1a ASO control M+F	Slc30a10-/- Hif1a ASO M+F	Slc30a10-/- Hif2a ASO control M+F	Slc30a10-/- Hif2a ASO M+F
kidney Epo:Hprt1 (RNA)	0.464681	0.087989	0.00489882	0.501276	0.049309	0.0605985
	0.805898	0.093772	0.242196	0.0994707	0.0880056	0.0264973
	0.0108223	0.0264157	0.0493255	0.0360524	0.0459831	0.142486
	1.34588	0.0882237	0.34007	0.0829569	0.023733	0.223821
	0.408017	0.00074981	0.141165	0.0323932	0.0499134	0.164934
	0.79431	0.10245	0.0305344	0.0595124		0.0122083
	2.05823		0.0736079	0.0932941		0.00485284
	2.54723					0.0074477
	1.45057
	0.114364
Fig S3C	Slc30a10+/+ saline M+F	Slc30a10-/- saline M+F	Slc30a10-/- Hif1a ASO control M+F	Slc30a10-/- Hif1a ASO M+F	Slc30a10-/- Hif2a ASO control M+F	Slc30a10-/- Hif2a ASO M+F
RBCs	9.59	13.93	16.15	13.57	14.36	12.69
	9.19	15.35	15.42	13.33	14.86	12.73
	9.84	16.29	12.48	15.42	15.16	15.78
	7.53	14.55	11.43	15.18	11.63	13.1
	8.12	15.18	13.58	12.26		13.84
	10.31	13.27	14.69	15.96		15.05
	6.11	17.34	16.03	12.74		11.85
	9.89					13.25
	9.54
	12.87
Fig S3D	Slc30a10+/+ saline M+F	Slc30a10-/- saline M+F	Slc30a10-/- Hif1a ASO control M+F	Slc30a10-/- Hif1a ASO M+F	Slc30a10-/- Hif2a ASO control M+F	Slc30a10-/- Hif2a ASO M+F
Hemoglobin	14.4	19.2	21.6	15.8	17.2	17.1
	13.8	17.7	21.3	16.3	20	18.3
	14.3	19.5	18.1	16.7	19.9	19.9
	11.7	19.2	17	21.7	14.5	18.8
	11.8	19.5	18.7	15.1		17.5
	14.1	16.2	18.7	21.6		21.1
	9	24.7	20.9	16.6		17
	14.4					19.4
	13.9
	18.5
Fig S3E	Slc30a10+/+ saline M+F	Slc30a10-/- saline M+F	Slc30a10-/- Hif1a ASO control M+F	Slc30a10-/- Hif1a ASO M+F	Slc30a10-/- Hif2a ASO control M+F	Slc30a10-/- Hif2a ASO M+F
Hematocrit	45.4	65.5	72.6	55.1	58.9	56.7
	45.5	63.3	70.4	55.7	67.8	58.5
	47.4	66.9	57.7	58.9		67
	35.7	62.2		72.1		60.7
	37.5
	47.7	68.1	63	50.1	67.5	60.5
	27.5	54.4	63.9	74.6		71.5
	47.8	83.1	73.9	53.1	50.6	54.6
	44.8					65.6
	60.5
Fig S3F	Slc30a10+/+ saline M+F	Slc30a10-/- saline M+F	Slc30a10-/- Hif1a ASO control M+F	Slc30a10-/- Hif1a ASO M+F	Slc30a10-/- Hif2a ASO control M+F	Slc30a10-/- Hif2a ASO M+F
Body mass	18.09	10.25	9.66	5.94	7.25	9.15
	18.35	9.12	9.8	6.28	9.23	13.1
	19.12	5.96	10.84	6.33	7.38	7.49
	17.92	8.9	8.32	10.46	6.49	12.7
	18.78	9.95	6.97	4.98	6.58	7.75
	14.86	7.49	8.87	8.36		12.59
	17.15	11.83		6.19		13.29
	17.86					13.36
	20.19
	18.32
Fig S3G	Slc30a10+/+ saline M+F	Slc30a10-/- saline M+F	Slc30a10-/- Hif1a ASO control M+F	Slc30a10-/- Hif1a ASO M+F	Slc30a10-/- Hif2a ASO control M+F	Slc30a10-/- Hif2a ASO M+F
ul bile/g body/minute	0.07073	0.066543	0.041923	0.010366	0.033973	0.09226
	0.072227	0.076157	0.047981	0.068258	0.086329	0.114782
	0.057101	0.138643	0.109675	0.048774	0.072962	0.043462
	0.067821	0.084982	0.098877	0.066853	0.066945	0.091442
	0.06702	0.088305	0.045253	0.003052	0.018716	0.062395
	0.052144	0.063784	0.048594	0.032861		0.121996
	0.103155	0.074089		0.009948		0.101023
	0.087747					0.077917
	0.079113
	0.06741
Fig S3H	Slc30a10+/+ saline M+F	Slc30a10-/- saline M+F	Slc30a10-/- Hif1a ASO control M+F	Slc30a10-/- Hif1a ASO M+F	Slc30a10-/- Hif2a ASO control M+F	Slc30a10-/- Hif2a ASO M+F
ng Mn/ml bile/g body	14.6787	17.4823	48.2836	75.013	56.9947	154.985
	31.7838	23.9496	58.186	53.738	18.9571	101.221
	32.0325	24.5891	33.6469	49.7471	39.1609	73.8769
	21.4664	13.3316	54.2401	44.4959	27.4558	3.75934
	14.2519	28.8317	85.478			49.8364
	19.4043	38.1855	22.0692			38.1034
	26.748	11.587				1.15642
	7.87002					9.25988
	12.496
	25.1805
Fig S3I	Slc30a10+/+ saline M+F	Slc30a10-/- saline M+F	Slc30a10-/- Hif1a ASO control M+F	Slc30a10-/- Hif1a ASO M+F	Slc30a10-/- Hif2a ASO control M+F	Slc30a10-/- Hif2a ASO M+F
ug Mn/g liver	1.73287	114.308	90.7974	130.881	101.807	72.6123
	1.68422	83.2966	115.574	133.865	77.2909	57.4078
	2.24364	46.0305	140.696	143.876	93.2027	89.3946
	2.1486	69.1069	102.894	201.098	40.8893	62.1599
	2.17924	93.8289	98.7314	115.713	71.8866	74.7889
	3.08423	161.888	113.294	117.067		80.0781
	1.52564	151.224	123.379	74.7419		47.6026
	1.20373					84.8881
	1.68946
	2.36412

## Sheet: Fig S4
Fig S4A	F Slc30a10+/+ Hif1afl/fl	F Slc30a10+/+ Hif1afl/fl Alb	F Slc30a10KO/KO Hif1afl/fl	F Slc30a10KO/KO Hif1afl/fl Alb	M Slc30a10+/+ Hif1afl/fl	M Slc30a10+/+ Hif1afl/fl Alb	M Slc30a10KO/KO Hif1afl/fl	M Slc30a10KO/KO Hif1afl/fl Alb
liver Slc30a10:Hprt1 (RNA)	2.231	0.505917	0.00104147	0.0003269	3.64411	0.94126	0.00060233	0.00208074
	1.90913	0.320751	0.00069329	0.00047494	2.38152	0.235512	0.00209886	0.00054696
	0.397775	0.534669	0.0006678	0.00036716	1.96737	0.239215	0.00107133	0.00029289
	0.129052		0.00082189	0.00058845	1.00298	0.102876	0.00102566	0.00033573
	1.23989	0.289843	0.00126	0.00055971	1.47366	0.158328	0.00049247	0.00022431
	0.593988		0.00061236	0.00119159	0.647718	1.3895		0.00089744
	1.0181		0.00071275		2.55837	0.146809		0.00042073
	0.477945		0.00044883			0.507924
	1.00312
Fig S4B	F Slc30a10+/+ Hif1afl/fl	F Slc30a10+/+ Hif1afl/fl Alb	F Slc30a10KO/KO Hif1afl/fl	F Slc30a10KO/KO Hif1afl/fl Alb	M Slc30a10+/+ Hif1afl/fl	M Slc30a10+/+ Hif1afl/fl Alb	M Slc30a10KO/KO Hif1afl/fl	M Slc30a10KO/KO Hif1afl/fl Alb
Liver Hif1a:Hprt1 (RNA)	1.22501	0.121072	0.272197	0.121473	9.73029	0.0506219	0.388672	0.280403
	1.55385	0.0755433	0.420955	0.0632423	1.53491	0.0302348	0.450821	0.136983
	1.60876	0.0658523	0.189112	0.0598966	1.04115	0.0412978	0.288204	0.0704647
	0.70038		0.320532	0.059026	0.621451	0.064425	0.478474	0.0485366
	0.723074	0.0620221	0.461166	0.134176	0.682756	0.0519303	0.242573	0.0344323
	0.519401		0.256493	0.104705	1.04636	0.978648		0.0298071
	0.955738		0.360293		1.20092	0.0862106		0.0612784
	0.764446		0.211826			0.0221498
	0.949347
Fig S4C	F Slc30a10+/+ Hif1afl/fl	F Slc30a10+/+ Hif1afl/fl Alb	F Slc30a10KO/KO Hif1afl/fl	F Slc30a10KO/KO Hif1afl/fl Alb	M Slc30a10+/+ Hif1afl/fl	M Slc30a10+/+ Hif1afl/fl Alb	M Slc30a10KO/KO Hif1afl/fl	M Slc30a10KO/KO Hif1afl/fl Alb
Liver Hif2a:Hprt1 (RNA)	1.28612	1.29853	0.990938	0.229913	8.81146	0.62686	0.323843	0.538961
	1.55551	0.934004	0.29438	0.297882	1.0204	0.408697	0.35764	0.502424
	1.69156	0.687513	0.142123	0.19592	0.649486	0.419203	0.247277	0.23848
	0.794432		0.329692	0.359009	0.718598	0.811204	0.47307	0.273645
	0.766143	0.277473	0.248054	0.224872	0.409407	0.536226	0.239138	0.194989
	0.558368		0.310963	0.296973	0.854054	2.23867		0.163635
	0.717404		0.331809		1.74085	0.903999		0.316147
	0.975845		0.165531			0.282751
	0.654617
Fig S4D
(no quantitative data)
Fig S4E
(no quantitative data)

## Sheet: Fig 5
Fig 5A	F Slc30a10+/+ Hif1afl/fl	F Slc30a10+/+ Hif1afl/fl Alb	F Slc30a10KO/KO Hif1afl/fl	F Slc30a10KO/KO Hif1afl/fl Alb	M Slc30a10+/+ Hif1afl/fl	M Slc30a10+/+ Hif1afl/fl Alb	M Slc30a10KO/KO Hif1afl/fl	M Slc30a10KO/KO Hif1afl/fl Alb
Liver Epo:Hprt1 (RNA)	3.95271	6.49	537.018	2251.8	2.72602	0.0754013	747.189	2180.68
	0.29232	0.0689101	746.546	1632.96	9.16268	0.0510162	135.677	14881.5
	2.24844	0.0772231	460.871	2857.52	0.124002	0.123315	941.968	117.067
	0.0836266		1373	51.3442	0.116193	0.115103	482.419	2999.3
	0.104288	0.109827	312.392	1025.11	0.0696987	0.0613289	280.37	189.984
	0.0565761		1037.92	711.164	0.103208	228.797		840.239
	0.173273		317.404		25.7235	1.06719		3301.87
	1.95942		1902.13			0.0422259
	0.129356
Fig 5B	F Slc30a10+/+ Hif1afl/fl	F Slc30a10+/+ Hif1afl/fl Alb	F Slc30a10KO/KO Hif1afl/fl	F Slc30a10KO/KO Hif1afl/fl Alb	M Slc30a10+/+ Hif1afl/fl	M Slc30a10+/+ Hif1afl/fl Alb	M Slc30a10KO/KO Hif1afl/fl	M Slc30a10KO/KO Hif1afl/fl Alb
Kidney Epo:Hprt1 (RNA)	2.915	0.155	0*	0.087	0.468	0.436	0*	0.007
	3.405	0.248	0.02	0.083	0.601	1.462	0.032	0.047
	0.247	1	0.028	0.036	0.929	0.223	0.014	0.019
	0.957	0.682	0.007	0.066	0.622	0.466	0.159	0.018
	0.456	3.115	0.01	0.002	0.161	1.942	0.142	0.013
	0.273		0.034			0.356		0.413
	0.6		0.004			0.633		0.007
	1.366		0.017
Fig 5C	F Slc30a10+/+ Hif1afl/fl	F Slc30a10+/+ Hif1afl/fl Alb	F Slc30a10KO/KO Hif1afl/fl	F Slc30a10KO/KO Hif1afl/fl Alb	M Slc30a10+/+ Hif1afl/fl	M Slc30a10+/+ Hif1afl/fl Alb	M Slc30a10KO/KO Hif1afl/fl	M Slc30a10KO/KO Hif1afl/fl Alb
Body mass	17.87	16.31	16.09	15.16	21.5	23.72	16.74	11.91
	19.62	19.95	17.92	7.89	24.6	24.34	17.08	11.1
	18.5	20.19	16.09	16.43	23.69	22.53	12.92	18.25
	18.5	19.47	17.98	15.35	24.64	22.99	18.58	14.24
	16.7	18.66	18.07		24.43	24.41	9.33	19.6
	16.26		11.41	12.15	26.09	21.04		11.83
	21.1		16.83		20.57	20.56		12.59
	18.14		14			22.33
Fig 5D	F Slc30a10+/+ Hif1afl/fl	F Slc30a10+/+ Hif1afl/fl Alb	F Slc30a10KO/KO Hif1afl/fl	F Slc30a10KO/KO Hif1afl/fl Alb	M Slc30a10+/+ Hif1afl/fl	M Slc30a10+/+ Hif1afl/fl Alb	M Slc30a10KO/KO Hif1afl/fl	M Slc30a10KO/KO Hif1afl/fl Alb
RBCs	10.3	9.29	15.58	16.07	10.37	10.67	13.53	14.69
	11.52	11.34	16.05	16.02	11.12	11.52	14.37	12.37
	10.87	8.84	15.44	16.35	10.75	10.9	14.82	15.52
	10.28	11.81	15.95	15.44	10.62	9.48	15.47	13.49
	11.62	9.56	17.13	14.54	10.08	8.96	15.41	14.97
	9.64		14.81	13.63	10.64	8.94		15.72
	11.25		15.8		6.07	12.03		15.73
	10.64		15.88			10.03
Fig 5E	F Slc30a10+/+ Hif1afl/fl	F Slc30a10+/+ Hif1afl/fl Alb	F Slc30a10KO/KO Hif1afl/fl	F Slc30a10KO/KO Hif1afl/fl Alb	M Slc30a10+/+ Hif1afl/fl	M Slc30a10+/+ Hif1afl/fl Alb	M Slc30a10KO/KO Hif1afl/fl	M Slc30a10KO/KO Hif1afl/fl Alb
Hemoglobin	14.2	13	24.6	24.5	15.7	15.6	21.9	22.8
	16.5	16.2	24.8	23.5	15.6	16.4	23.6	19.7
	16.2	14.9	25.1	25.6	16.8	15.9	23.2	24.7
	15.1	17	26.2	24.3	15.3	15.8	23.2	22
	16.7	15	26.3	20	15.3	13	21.3	24.3
	14		23.7	20.4	15.9	13.1		22.9
	16.5		23.6		10.1	18.3		23.9
	16.5		23.8			15.2
Fig 5F	F Slc30a10+/+ Hif1afl/fl	F Slc30a10+/+ Hif1afl/fl Alb	F Slc30a10KO/KO Hif1afl/fl	F Slc30a10KO/KO Hif1afl/fl Alb	M Slc30a10+/+ Hif1afl/fl	M Slc30a10+/+ Hif1afl/fl Alb	M Slc30a10KO/KO Hif1afl/fl	M Slc30a10KO/KO Hif1afl/fl Alb
Hematocrit	46.7	43.2	79.5	83.2	48.5	49.2	70.7	73.7
	53.5	52.3	81.2	76.8	50.4	54.1	74	65.9
	50.5	41.7	81.4	85.9	51	52.2	76.6	80.4
	48.4	55.7	85.2	78.9	49.6	44.7	79.9	72.5
	54.1	48.8	89.9	67.5	47	41.5	68.7	80.7
	45.3		78	66.8	50.8	38		78.4
	53.2		79.3		33.1	56.6		77.8
	51		79.4			47.4
Fig 5G	F Slc30a10+/+ Hif1afl/fl	F Slc30a10+/+ Hif1afl/fl Alb	F Slc30a10KO/KO Hif1afl/fl	F Slc30a10KO/KO Hif1afl/fl Alb	M Slc30a10+/+ Hif1afl/fl	M Slc30a10+/+ Hif1afl/fl Alb	M Slc30a10KO/KO Hif1afl/fl	M Slc30a10KO/KO Hif1afl/fl Alb
ug Mn/g liver	3.22754	5.19195	71.4066	125.234	3.15245	2.1065	79.6737	112.052
	2.30529	2.18272	81.4324	49.0937	1.77831	1.81492	74.3273	102.36
	2.65266	2.42674	65.0545	64.63	2.79621	2.48204	79.0674	92.9506
	2.81969	3.45175	68.975	103.465	2.19704	1.79375	63.6295	102.451
	2.70839	1.75556	104.184	94.9396	2.57351	1.77438	44.8286	86.1658
	2.27482		126.001	93.3241	2.17769	2.54693		91.0112
	2.6432		76.224		1.79865	3.78556		80.8581
	1.98376		90.5502			2.53527
	2.70332
Fig 5H	F Slc30a10+/+ Hif1afl/fl	F Slc30a10+/+ Hif1afl/fl Alb	F Slc30a10KO/KO Hif1afl/fl	F Slc30a10KO/KO Hif1afl/fl Alb	M Slc30a10+/+ Hif1afl/fl	M Slc30a10+/+ Hif1afl/fl Alb	M Slc30a10KO/KO Hif1afl/fl	M Slc30a10KO/KO Hif1afl/fl Alb
ng Mn/ml blood	77.9715	32.2133	7266.2	8542.72	26.5378	31.5244	8231.97	7272.61
	38.6737	50.6276	7798.43	3730.58	27.1303	47.3321	5441.9	4131.93
	24.8539	41.8461	6495.04	7795.23	27.7236	21.0418	5435.48	6571.06
	31.8563	63.8581	8010.85	5828.32	32.3376	16.4725	5719.47	4573.49
	17.9571	21.9776	9283.74	7040.49	36.1212	3.15412	2894.3	13122.7
	18.0944		5887.56	4460.19	21.4734	38.9759		6185.51
	35.292		6518.19		16.019	63.3009		6767.27
	59.5747		3674.28			41.8043
	97.8748
Fig 4L
ug Mn/g liver

## Sheet: Fig S5
Fig S5A					Fig S5C	Enrichment FDR	nGenes	Pathway Genes	Fold Enrichment	Pathway	URL	Genes
	PCA1	PCA2				6.48562e-15	31	84	6.30001	Chemical carcinogenesis	http://www.genome.jp/kegg-bin/show_pathway?mmu05204	Gstm3 Hsd11b1 Cyp2c55 Cyp2c39 Cyp2c23 Cyp2e1 Mgst3 Sult2a8 Gsta4 Ugt2a3 Ugt2b1 Cyp3a16 Ephx1 Gstm2 Cyp2c37 Cbr1 Ugt2b5 Cyp2c50 Ugt2b37 Gsta2 Gstm1 Cyp2c70 Ugt2b38 Cyp2c54 Cyp2c65 Ugt2b36 Gsta1 Cyp3a41a Ugt1a5 Sult2a7 Gm3776
TB1	-24.426	8.68277				4.56054e-14	31	91	5.81539	Steroid hormone biosynthesis	http://www.genome.jp/kegg-bin/show_pathway?mmu00140	Comt Cyp17a1 Hsd11b1 Srd5a1 Cyp2c55 Cyp2c39 Cyp2c23 Hsd17b6 Cyp2e1 Hsd3b1 Hsd17b2 Ugt2a3 Ugt2b1 Hsd3b5 Cyp3a16 Cyp7b1 Cyp2b13 Cyp2c37 Ugt2b5 Cyp2c50 Ugt2b37 Cyp2c70 Cyp2d22 Ugt2b38 Cyp2c54 Cyp2c65 Cyp2d40 Cyp2d9 Ugt2b36 Cyp3a41a Ugt1a5
TB2	-25.0906	11.1256				2.34919e-13	31	97	5.45567	Retinol metabolism	http://www.genome.jp/kegg-bin/show_pathway?mmu00830	Cyp2a5 Cyp2c55 Cyp2c39 Cyp2c23 Hsd17b6 Cyp4a31 Ugt2a3 Ugt2b1 Adh4 Cyp3a16 Rdh7 Cyp2b13 Cyp2c37 Ugt2b5 Cyp2c50 Adh7 Retsat Ugt2b37 Cyp2c70 Ugt2b38 Aox1 Aox3 Cyp4a12a Cyp2c54 Cyp2c65 Ugt2b36 Cyp2a4 Rdh16f2 Cyp3a41a Cyp4a12b Ugt1a5
TB3	-6.29018	-15.5618				3.09251e-13	171	1597	1.82789	Metabolic pathways	http://www.genome.jp/kegg-bin/show_pathway?mmu01100	Ckmt1 Comt Hk2 Haao Ftcd Ckb Tat Cyp17a1 Nqo1 Gys1 Gstm3 Hmox1 Pafah1b3 Cyp2a5 Adcy9 Mthfd2 Gcat Fut1 Ptgds Hsd11b1 Nt5c3b Acsl1 Pfkl Adcy1 Lpin1 Cmpk2 Nos2 Adprm Pfkp Acot2 Srd5a1 Hmgcr Elovl7 Dct Pde1b Cbr3 Pla2g7 Nme4 Psat1 Chka Cyp2c55 Cyp2c39 Aldh18a1 Maoa Fasn Got1 Cyp2c23 Scd2 Pfkfb1 Sat1 Car5a Hsd17b6 Cyp2e1 Asl Cyp27a1 Pycr2 Mgst3 Ak1 Upp2 Uap1l1 Galnt3 Smox Dnmt3b Pck1 Car1 Car3 Car2 Hs…
TB4	-9.4302	-15.1216				1.00877e-10	24	73	5.61238	Metabolism of xenobiotics by cytochrome P450	http://www.genome.jp/kegg-bin/show_pathway?mmu00980	Gstm3 Hsd11b1 Cbr3 Cyp2e1 Mgst3 Sult2a8 Gsta4 Ugt2a3 Ugt2b1 Adh4 Ephx1 Gstm2 Cbr1 Cyp2f2 Ugt2b5 Adh7 Ugt2b37 Gsta2 Gstm1 Ugt2b38 Ugt2b36 Gsta1 Ugt1a5 Sult2a7
TB9	19.373	4.85127				3.95425e-09	26	100	4.43846	Bile secretion	http://www.genome.jp/kegg-bin/show_pathway?mmu04976	Adcy9 Adcy1 Slc10a1 Hmgcr Slc10a2 Abcg8 Aqp4 Car2 Slco1b2 Sult2a8 Slc27a5 Abcc4 Ugt2a3 Ugt2b1 Nr0b2 Ephx1 Abcg5 Slco1a1 Slc51b Kcnn2 Ugt2b5 Ugt2b37 Acnat2 Ugt2b36 Ugt1a5 Sult2a7
TB10	11.6962	5.45373				1.12815e-07	20	71	4.80873	Drug metabolism	http://www.genome.jp/kegg-bin/show_pathway?mmu00982	Gstm3 Maoa Cyp2e1 Mgst3 Gsta4 Ugt2a3 Ugt2b1 Adh4 Gstm2 Ugt2b5 Adh7 Ugt2b37 Gsta2 Gstm1 Ugt2b38 Aox1 Aox3 Ugt2b36 Gsta1 Ugt1a5
TB11	24.4436	5.94008				3.67483e-07	22	91	4.12705	Complement and coagulation cascades	http://www.genome.jp/kegg-bin/show_pathway?mmu04610	Itgb2l C8g Plau C9 Serping1 Proc Hc Fga C8b Itgax F7 Plat Fgb C8a Mbl1 Plaur Cfhr1 Plg Serpina1a Serpina1b C4b Serpina1c
TB12	9.72423	-5.3701				7.46566e-05	20	105	3.25162	Amoebiasis	http://www.genome.jp/kegg-bin/show_pathway?mmu05146	Itgb2l Col1a1 Lamb1 Hspb1 C8g Lama5 Adcy1 Nos2 C9 Lama3 Col3a1 Il1r1 C8b Col1a2 Col4a1 Col4a2 Lama1 C8a Rab7b Serpinb6a
						8.71148e-05	22	125	3.00449	Cell cycle	http://www.genome.jp/kegg-bin/show_pathway?mmu04110	Dbf4 Mcm2 Mcm5 Cdc20 Cdc6 Cdk1 Myc Cdkn1a Pkmyt1 Mcm6 Cdc25b Bub1 Ccna2 Mad2l1 Plk1 Chek1 Ccnb2 Ttk Bub1b Ccnb1 Sfn Espl1
Fig S5B						0.000177041	17	85	3.4142	Arachidonic acid metabolism	http://www.genome.jp/kegg-bin/show_pathway?mmu00590	Ptgds Cbr3 Cyp2c55 Cyp2c39 Cyp2c23 Cyp2e1 Cyp2u1 Cyp4a31 Cyp2b13 Cyp2c37 Cbr1 Cyp2c50 Cyp2c70 Cyp4a12a Cyp2c54 Cyp2c65 Cyp4a12b
(No quantitative data)						0.000272992	23	145	2.70781	Fluid shear stress and atherosclerosis	http://www.genome.jp/kegg-bin/show_pathway?mmu05418	Nqo1 Gstm3 Hmox1 Cyba Nfe2l2 Hsp90b1 Map2k6 Fos Dusp1 Pdgfa Il1r1 Mgst3 Src Vcam1 Arhgef2 Plat Calml4 Gsta4 Gstm2 Jun Gsta2 Gstm1 Gsta1
						0.000913797	20	126	2.70968	Inflammatory mediator regulation of TRP channels	http://www.genome.jp/kegg-bin/show_pathway?mmu04750	Adcy9 Adcy1 Map2k6 Il1rap Cyp2c55 Cyp2c39 Cyp2c23 Il1r1 Src Asic5 Cyp4a31 Calml4 Cyp2c37 Cyp2c50 Cyp2c70 Cyp4a12a Klk1b4 Cyp2c54 Cyp2c65 Cyp4a12b
Fig S5C						0.00120884	10	39	4.37718	Tyrosine metabolism	http://www.genome.jp/kegg-bin/show_pathway?mmu00350	Comt Tat Dct Maoa Got1 Mif Adh4 Adh7 Aox1 Aox3
(see to the right)						0.00183922	11	49	3.83226	Linoleic acid metabolism	http://www.genome.jp/kegg-bin/show_pathway?mmu00591	Cyp2c55 Cyp2c39 Cyp2c23 Cyp2e1 Cyp3a16 Cyp2c37 Cyp2c50 Cyp2c70 Cyp2c54 Cyp2c65 Cyp3a41a
						0.00244539	9	35	4.38968	Pentose and glucuronate interconversions	http://www.genome.jp/kegg-bin/show_pathway?mmu00040	Ugdh Akr1b8 Ugt2a3 Ugt2b1 Akr1b7 Ugt2b5 Ugt2b37 Ugt2b36 Ugt1a5
Fig S5D		PCA1	PCA2			0.00289545	17	108	2.6871	Protein digestion and absorption	http://www.genome.jp/kegg-bin/show_pathway?mmu04974	Col1a1 Col5a3 Kcnk5 Slc3a1 Col11a2 Slc1a1 Col3a1 Col5a1 Mme Col1a2 Eln Col4a1 Col4a2 Ctrb1 Col16a1 Col6a3 Cela2a
	TB9	-0.427921	-20.3331			0.00289545	53	542	1.6693	Pathways in cancer	http://www.genome.jp/kegg-bin/show_pathway?mmu05200	Axin2 Pparg Il12rb1 Bbc3 Spi1 Lamb1 Nqo1 Bax Gstm3 Hmox1 Adcy9 Lama5 Nfe2l2 Hsp90b1 Egfr Adcy1 Nos2 Fos Tert Polk Ednrb Myc Hes1 Cdkn1a Lama3 Pdgfa Mgst3 Traf1 Notch1 Rad51 Ccna2 Il6ra Ptch2 Col4a1 Col4a2 Ednra Calml4 Gsta4 Heyl Lama1 Egln3 Fgf1 Fzd8 Hey1 Gstm2 Ar Jun Gsta2 Gstm1 Csf2ra Hhip Csf2rb2 Gsta1
	TB10	5.98598	5.00308			0.00289616	15	89	2.87713	PPAR signaling pathway	http://www.genome.jp/kegg-bin/show_pathway?mmu03320	Pparg Angptl4 Lpl Acsl1 Scd2 Cyp27a1 Slc27a2 Pck1 Fabp5 Aqp7 Cyp4a31 Slc27a5 Pck2 Cyp4a12a Cyp4a12b
	TB11	-13.1066	10.1341			0.00899597	17	120	2.41839	Oocyte meiosis	http://www.genome.jp/kegg-bin/show_pathway?mmu04114	Rec8 Adcy9 Cdc20 Cdk1 Adcy1 Pkmyt1 Sgo1 Cpeb1 Bub1 Aurka Mad2l1 Plk1 Ccnb2 Calml4 Ccnb1 Ar Espl1
	TB12	11.9809	3.45102			0.00942383	20	154	2.21701	Biosynthesis of cofactors	http://www.genome.jp/kegg-bin/show_pathway?mmu01240	Haao Nqo1 Mthfd2 Cmpk2 Nme4 Psat1 Hsd17b6 Ak1 Alpl Ugdh Ido2 Gclc Pank1 Ugt2a3 Ugt2b1 Ggcx Ugt2b5 Ugt2b37 Ugt2b36 Ugt1a5
	TB13	-16.2571	-1.73768			0.0111071	12	72	2.84516	P53 signaling pathway	http://www.genome.jp/kegg-bin/show_pathway?mmu04115	Bbc3 Bax Cdk1 Ccng1 Igfbp3 Tnfrsf10b Cdkn1a Zmat3 Chek1 Ccnb2 Ccnb1 Sfn
	TB14	-0.689464	-0.0753142			0.0111071	17	124	2.34038	AMPK signaling pathway	http://www.genome.jp/kegg-bin/show_pathway?mmu04152	Pparg Gys1 Pfkl Pfkp Hmgcr Fasn Scd2 Pfkfb1 Pck1 Ccna2 Ppargc1a Gys2 Eef2k Pck2 Foxo3 Lepr G6pc
	TB15	9.15266	2.16984			0.0111071	14	92	2.59776	Progesterone-mediated oocyte maturation	http://www.genome.jp/kegg-bin/show_pathway?mmu04914	Adcy9 Cdk1 Adcy1 Pkmyt1 Cpeb1 Cdc25b Bub1 Aurka Ccna2 Mad2l1 Kif22 Plk1 Ccnb2 Ccnb1
	TB16	3.36144	1.38809			0.0199521	7	31	3.85474	Ascorbate and aldarate metabolism	http://www.genome.jp/kegg-bin/show_pathway?mmu00053	Ugdh Ugt2a3 Ugt2b1 Ugt2b5 Ugt2b37 Ugt2b36 Ugt1a5
						0.0255076	5	17	5.02088	Nitrogen metabolism	http://www.genome.jp/kegg-bin/show_pathway?mmu00910	Car5a Car1 Car3 Car2 Car9
Fig S5E						0.0273123	7	33	3.62112	Starch and sucrose metabolism	http://www.genome.jp/kegg-bin/show_pathway?mmu00500	Hk2 Gys1 Gys2 Treh Pygb Enpp1 G6pc
(No quantitative data)						0.0286857	5	18	4.74194	Primary bile acid biosynthesis	http://www.genome.jp/kegg-bin/show_pathway?mmu00120	Cyp46a1 Cyp27a1 Slc27a5 Cyp7b1 Acnat2
						0.0286857	11	72	2.60807	Glutathione metabolism	http://www.genome.jp/kegg-bin/show_pathway?mmu00480	Gstm3 Mgst3 Nat8 Gsta4 Gclc Nat8f2 Gstm2 Nat8f1 Gsta2 Gstm1 Gsta1
						0.0286857	13	93	2.38627	Small cell lung cancer	http://www.genome.jp/kegg-bin/show_pathway?mmu05222	Lamb1 Bax Lama5 Nos2 Polk Myc Cdkn1a Lama3 Traf1 Col4a1 Col4a2 Lama1 Fhit
						0.0286857	20	173	1.97352	Hepatocellular carcinoma	http://www.genome.jp/kegg-bin/show_pathway?mmu05225	Axin2 Nqo1 Bax Gstm3 Hmox1 Nfe2l2 Egfr Shc2 Tert Polk Myc Cdkn1a Mgst3 Dpf1 Gsta4 Fzd8 Gstm2 Gsta2 Gstm1 Gsta1
						0.0325619	16	129	2.11733	Relaxin signaling pathway	http://www.genome.jp/kegg-bin/show_pathway?mmu04926	Col1a1 Adcy9 Egfr Shc2 Adcy1 Nos2 Fos Ednrb Col3a1 Src Col1a2 Col4a1 Col4a2 Acta2 Mmp13 Jun
						0.0338863	9	54	2.84516	Arginine and proline metabolism	http://www.genome.jp/kegg-bin/show_pathway?mmu00330	Ckmt1 Ckb Nos2 Aldh18a1 Maoa Got1 Sat1 Pycr2 Smox
						0.0371333	7	36	3.31936	Fructose and mannose metabolism	http://www.genome.jp/kegg-bin/show_pathway?mmu00051	Hk2 Pfkl Pfkp Pfkfb1 Akr1b8 Aldoa Akr1b7
						0.040263	10	66	2.58651	Glycolysis / Gluconeogenesis	http://www.genome.jp/kegg-bin/show_pathway?mmu00010	Hk2 Pfkl Pfkp Pck1 Aldoa Adh4 Bpgm Pck2 Adh7 G6pc
						0.0513557	28	289	1.65394	Cytokine-cytokine receptor interaction	http://www.genome.jp/kegg-bin/show_pathway?mmu04060	Ngfr Il12rb1 Bmp8b Tnfsf14 Gdf9 Cxcl14 Tnfrsf10b Il1rap Tnfrsf12a Il1r1 Tnfrsf11a Il6ra Tnfrsf1b Il21r Cx3cl1 Il10ra Eda2r Ccr7 Gdf15 Clcf1 Inhbe Lifr Ghr Lepr Csf2ra Tnfrsf11b Klk1b4 Csf2rb2
						0.0536794	11	80	2.34726	Platinum drug resistance	http://www.genome.jp/kegg-bin/show_pathway?mmu01524	Bbc3 Bax Gstm3 Top2a Cdkn1a Mgst3 Gsta4 Gstm2 Gsta2 Gstm1 Gsta1
						0.0737941	6	32	3.20081	Galactose metabolism	http://www.genome.jp/kegg-bin/show_pathway?mmu00052	Hk2 Pfkl Pfkp Akr1b8 Akr1b7 G6pc
						0.0737941	15	131	1.95469	Serotonergic synapse	http://www.genome.jp/kegg-bin/show_pathway?mmu04726	Cacna1b Dusp1 Cyp2c55 Cyp2c39 Maoa Cyp2c23 Cyp2c37 Kcnn2 Cyp2c50 Cyp2c70 Cyp2d22 Cyp2c54 Cyp2c65 Cyp2d40 Cyp2d9
						0.0752524	8	52	2.62631	Fatty acid degradation	http://www.genome.jp/kegg-bin/show_pathway?mmu00071	Acsl1 Cyp2u1 Cyp4a31 Acadsb Adh4 Adh7 Cyp4a12a Cyp4a12b
						0.0826439	7	43	2.779	Porphyrin and chlorophyll metabolism	http://www.genome.jp/kegg-bin/show_pathway?mmu00860	Hmox1 Ugt2a3 Ugt2b1 Ugt2b5 Ugt2b37 Ugt2b36 Ugt1a5
						0.0826439	11	86	2.1835	Gap junction	http://www.genome.jp/kegg-bin/show_pathway?mmu04540	Tubb6 Adcy9 Cdk1 Egfr Adcy1 Pdgfa Src Tuba8 Gucy1a1 Tubb2a Tuba1a
						0.0870654	3	9	5.69033	Vitamin B6 metabolism	http://www.genome.jp/kegg-bin/show_pathway?mmu00750	Psat1 Aox1 Aox3
						0.0870654	14	123	1.94304	Osteoclast differentiation	http://www.genome.jp/kegg-bin/show_pathway?mmu04380	Pparg Spi1 Fosb Cyba Map2k6 Fos Il1r1 Tnfrsf11a Sirpa Camk4 Jun Junb Tnfrsf11b Lilrb4a
						0.0895912	11	88	2.13387	ECM-receptor interaction	http://www.genome.jp/kegg-bin/show_pathway?mmu04512	Col1a1 Lamb1 Cd44 Lama5 Hmmr Lama3 Col1a2 Col4a1 Col4a2 Lama1 Col6a3
						0.0909013	23	240	1.63597	Human T-cell leukemia virus 1 infection	http://www.genome.jp/kegg-bin/show_pathway?mmu05166	Itgb2l Spi1 Calr Bax Adcy9 Cdc20 Adcy1 Fos Tert Myc Cdkn1a Nrp1 Il1r1 Ccna2 Mad2l1 Slc25a4 Chek1 Ccnb2 Egr1 Bub1b Zfp36 Jun Espl1
						0.0949766	6	35	2.92645	DNA replication	http://www.genome.jp/kegg-bin/show_pathway?mmu03030	Mcm2 Mcm5 Prim1 Prim2 Mcm6 Lig1
						0.0954125	10	78	2.18859	Biosynthesis of amino acids	http://www.genome.jp/kegg-bin/show_pathway?mmu01230	Pfkl Pfkp Psat1 Aldh18a1 Got1 Asl Pycr2 Sds Asns Aldoa
						0.121139	11	93	2.01915	Endocrine resistance	http://www.genome.jp/kegg-bin/show_pathway?mmu01522	Bax Adcy9 Egfr Shc2 Adcy1 Fos Cdkn1a Hbegf Notch1 Src Jun
						0.130501	17	170	1.7071	Protein processing in endoplasmic reticulum	http://www.genome.jp/kegg-bin/show_pathway?mmu04141	Calr Bax Dnajb11 Derl3 Nfe2l2 Hsp90b1 Pdia6 Syvn1 Ddit3 Hspa4l Pdia4 Hspa5 Pdia3 Hsph1 Edem1 Hyou1 Os9
						0.130501	20	210	1.62581	Transcriptional misregulation in cancer	http://www.genome.jp/kegg-bin/show_pathway?mmu05202	Ngfr Tmprss2 Pparg Spi1 Bax Etv4 Igfbp3 Polk Plau Myc Bcl6 Cd86 Cdkn1a Hhex Ddit3 Pdgfa Traf1 Ccna2 Nupr1 Plat
						0.130985	3	11	4.65572	Ubiquinone and other terpenoid-quinone biosynthesis	http://www.genome.jp/kegg-bin/show_pathway?mmu00130	Tat Nqo1 Ggcx
						0.130985	7	49	2.43871	Cholesterol metabolism	http://www.genome.jp/kegg-bin/show_pathway?mmu04979	Angptl4 Lpl Abcg8 Cyp27a1 Lipc Lcat Abcg5
						0.13346	14	133	1.79695	Purine metabolism	http://www.genome.jp/kegg-bin/show_pathway?mmu00230	Adcy9 Adcy1 Adprm Pde1b Nme4 Ak1 Npr2 Paics Gucy1a1 Enpp1 Pde9a Pde3a Gucy2c Fhit
						0.134733	10	84	2.03226	ErbB signaling pathway	http://www.genome.jp/kegg-bin/show_pathway?mmu04012	Egfr Shc2 Myc Cdkn1a Hbegf Src Pak1 Jun Erbb4 Nck2
						0.135934	12	109	1.87937	Insulin resistance	http://www.genome.jp/kegg-bin/show_pathway?mmu04931	Gys1 Mlxipl Slc27a2 Pck1 Slc27a3 Ppargc1a Gys2 Slc27a5 Pygb Pck2 Ppp1r3c G6pc
						0.135934	15	147	1.74194	Breast cancer	http://www.genome.jp/kegg-bin/show_pathway?mmu05224	Axin2 Bax Egfr Shc2 Fos Polk Myc Hes1 Cdkn1a Notch1 Heyl Fgf1 Fzd8 Hey1 Jun
						0.136659	11	97	1.93588	Glycerophospholipid metabolism	http://www.genome.jp/kegg-bin/show_pathway?mmu00564	Pla1a Lpin1 Adprm Chka Gpcpd1 Gpat3 Lpcat2 Lcat Pld4 Chpt1 Etnk2
						0.139329	8	62	2.20271	Glycerolipid metabolism	http://www.genome.jp/kegg-bin/show_pathway?mmu00561	Lpl Lpin1 Gpat3 Akr1b8 Dgat2 Lipc Pnliprp1 Akr1b7
						0.139329	6	40	2.56065	Ferroptosis	http://www.genome.jp/kegg-bin/show_pathway?mmu04216	Hmox1 Acsl1 Slc39a14 Sat1 Slc7a11 Gclc
						0.140448	16	162	1.68602	MicroRNAs in cancer	http://www.genome.jp/kegg-bin/show_pathway?mmu05206	Cd44 Hmox1 Egfr Ccng1 Plau Myc Cdkn1a Cdca5 Pdgfa Notch1 Cdc25b Dnmt3b Stmn1 Kif23 Bmf Slc7a1
						0.147206	9	75	2.04852	Renin secretion	http://www.genome.jp/kegg-bin/show_pathway?mmu04924	Ace Pde1b Adrb3 Ednra Calml4 Gucy1a1 Pde3a Adora1 Adrb2
						0.147206	21	231	1.55191	Coronavirus disease	http://www.genome.jp/kegg-bin/show_pathway?mmu05171	Tmprss2 C8g Egfr Ace Fos C9 Hbegf Nrp1 Hc Il6ra Fga C8b Oas3 Oas2 Fgb C8a Mbl1 Jun Oas1a Oas1g C4b
						0.171109	4	22	3.10382	Phenylalanine metabolism	http://www.genome.jp/kegg-bin/show_pathway?mmu00360	Tat Maoa Got1 Mif
						0.171109	4	22	3.10382	Proximal tubule bicarbonate reclamation	http://www.genome.jp/kegg-bin/show_pathway?mmu04964	Slc38a3 Pck1 Car2 Pck2
						0.182686	25	294	1.45161	MAPK signaling pathway	http://www.genome.jp/kegg-bin/show_pathway?mmu04010	Ngfr Cacnb3 Map3k20 Cacna1b Hspb1 Epha2 Egfr Map2k6 Fos Myc Il1rap Map3k12 Dusp1 Ddit3 Pdgfa Il1r1 Cdc25b Stmn1 Pak1 Fgf1 Dusp8 Dusp10 Jun Erbb4 Klk1b4
						0.182793	11	104	1.80558	Glucagon signaling pathway	http://www.genome.jp/kegg-bin/show_pathway?mmu04922	Gys1 Pfkl Pfkp Pfkfb1 Pck1 Ppargc1a Gys2 Calml4 Pygb Pck2 G6pc
						0.182793	7	55	2.17267	Malaria	http://www.genome.jp/kegg-bin/show_pathway?mmu05144	Itgb2l Vcam1 Gypa Hbb-bs Hba-a2 Hba-a1 Hbb-bt
						0.191631	13	131	1.69407	FoxO signaling pathway	http://www.genome.jp/kegg-bin/show_pathway?mmu04068	Egfr Bcl6 Cdkn1a Plk4 Homer2 Pck1 Plk3 Plk1 Ccnb2 Pck2 Ccnb1 Foxo3 G6pc

[truncated: 14 more sheets: Fig 6, Fig S6, Fig 7, Fig 8, Fig S7, Fig S8, Fig S9, Fig 9, Fig S10, Fig S11, Fig S12, Fig S13, Fig 10, Fig 11]
